# Supplementary material for: Unmasking the architecture of ant–diaspore networks in the Brazilian Savanna
Source: PLoS One. 2018 Aug 8;13(8):e0201117. doi: 10.1371/journal.pone.0201117 (PMC6082530; doi:10.1371/journal.pone.0201117)
Supplement: S6 Table — Dataset from 2015/2016. (XLSX) [file pone.0201117.s006.xlsx]

## Sheet: field observation
area	date	day time	ant species	seed species	Ant behaviour
PS1	june	afternoon	Pheidole sp1	Microstachys serrulata	FC
PS2	june	morning	Pogonomyrmex naegelli	Paniceae s.l sp2	R
PS2	june	afternoon	Gnamptogenys striatula	Seed sp1	R
PS3	june	afternoon	Pogonomyrmex naegelli	Paniceae s.l sp1	R
PS3	june	afternoon	Pogonomyrmex naegelli	Paniceae s.l sp1	R
CS1	june	morning	Pheidole sp2	Seed sp3	R
CS2	june	afternoon	Atta laevigata	Seed sp4	R
PS2	july	afternoon	Pogonomyrmex naegelli	Chamaecrista sp1	R
PS2	july	afternoon	Pogonomyrmex naegelli	Chamaecrista sp1	R
PS3	july	morning	Pogonomyrmex naegelli	Chamaecrista sp1	R
CS1	july	morning	Trachymyrmex gr. urichi sp1	Chamaecrista sp1	R
PS1	august	afternoon	Pogonomyrmex naegelli	Echinolaena inflexa	R
PS2	september	morning	Solenopsis sp1	Chamaecrista sp1	R
PS3	september	morning	Pogonomyrmex naegelli	Paniceae s.l sp1	R
PS3	september	morning	Pogonomyrmex naegelli	Paniceae s.l sp1	R
PS3	september	afternoon	Pogonomyrmex naegelli	Paniceae s.l sp1	R
PS3	september	afternoon	Pogonomyrmex naegelli	Seed sp2	R
PS3	september	afternoon	Solenopsis sp1	Melinus minutiflora	R
CS2	september	morning	Mycetagroicus cerradensis	Poaceae sp1	R
PS1	october	afternoon	Pogonomyrmex naegelli	Echinolaena inflexa	R
PS2	october	afternoon	Pogonomyrmex naegelli	Stylosanthes gracilis	R
CS1	october	morning	Pheidole flavens	Anacardium humile	R
CS1	october	morning	Nylanderia sp1	Anacardium humile	FC
CS1	october	morning	Ectatomma opaciventre	Anacardium humile	FC
CS3	october	afternoon	Pogonomyrmex naegelli	Echinolaena inflexa	R
PS3	november	afternoon	Pogonomyrmex naegelli	Panicum cervicatum	R
PS3	november	afternoon	Pogonomyrmex naegelli	Paniceae s.l sp3	R
CS2	november	morning	Pheidole sp5	Ouratea hexasperma	FC
CS2	november	morning	Ectatomma opaciventre	Ouratea hexasperma	R
CS2	november	morning	Pheidole sp3	Miconia albicans	FC
CS2	november	morning	Mycocepurus goeldii	Miconia albicans	FC
CS2	november	afternoon	Solenopsis sp1	Ouratea hexasperma	FC
CS3	november	morning	Solenopsis sp1	Ouratea hexasperma	FC
PS1	december	afternoon	Pogonomyrmex naegelli	Paniceae s.l sp4	R
PS3	december	afternoon	Pogonomyrmex naegelli	Panicum cervicatum	R
CS1	december	morning	Atta sexdens	Miconia albicans	R
CS1	december	morning	Ectatomma opaciventre	Miconia albicans	R
CS2	december	afternoon	Solenopsis sp2	Miconia albicans	FC
CS3	december	morning	Atta laevigata	Miconia albicans	R
PS1	january	afternoon	Dorymyrmex pr pyramicus	Poaceae sp2	R
PS1	january	afternoon	Pogonomyrmex naegelli	Poaceae sp2	R
PS2	january	afternoon	Neoponera apicalis	Panicum cervicatum	R
PS2	january	afternoon	Pogonomyrmex naegelli	Panicum cervicatum	R
PS3	january	morning	Pogonomyrmex naegelli	Panicum cervicatum	R
PS3	january	afternoon	Pogonomyrmex naegelli	Microstachys serrulata	R
CS1	january	morning	Solenopsis sp1	Byrsonima intermedia	FC
CS2	january	morning	Ectatomma opaciventre	Byrsonima intermedia	R
CS2	january	morning	Pheidole sp2	Ichnanthus inconstans	FC
CS2	january	morning	Solenopsis sp1	Byrsonima intermedia	FC
CS3	january	morning	Atta laevigata	Miconia albicans	R
CS3	january	morning	Atta laevigata	Byrsonima intermedia	FC
CS3	january	morning	Pheidole randoszkowiskii	Byrsonima intermedia	FC
PS2	february	morning	Pogonomyrmex naegelli	Microstachys serrulata	R
PS2	february	morning	Pogonomyrmex naegelli	Microstachys serrulata	R
PS2	february	afternoon	Pseudomyrmex termitarius	Microstachys serrulata	R
PS2	february	afternoon	Pseudomyrmex termitarius	Microstachys serrulata	R
PS3	february	morning	Solenopsis sp1	Microstachys serrulata	R
PS3	february	afternoon	Nylanderia sp2	Panicum cervicatum	R
PS3	february	afternoon	Nylanderia sp1	Echinolaena inflexa	R
PS3	february	afternoon	Nylanderia sp2	Microstachys serrulata	R
PS3	february	afternoon	Pogonomyrmex naegelli	Paniceae s.l sp6	R
PS3	february	afternoon	Pogonomyrmex naegelli	Microstachys serrulata	R
CS1	february	morning	Ectatomma brunneum	Byrsonima intermedia	R
CS1	february	morning	Pheidole sp1	Seed sp5	R
CS1	february	morning	Pheidole sp2	Microstachys serrulata	R
CS1	february	morning	Pheidole sp2	Panicum cervicatum	R
CS1	february	morning	Ectatomma opaciventre	Byrsonima intermedia	FC
CS1	february	morning	Pheidole sp4	Byrsonima intermedia	FC
CS1	february	afternoon	Pogonomyrmex naegelli	Microstachys serrulata	R
CS1	february	afternoon	Pogonomyrmex naegelli	Paniceae s.l sp4	R
CS1	february	afternoon	Solenopsis sp1	Byrsonima intermedia	FC
CS1	february	afternoon	Pheidole sp2	Ichnanthus inconstans	R
CS1	february	afternoon	Mycetagroicus cerradensis	Microstachys serrulata	R
CS2	february	morning	Mycetagroicus cerradensis	Paniceae s.l sp5	R
CS2	february	morning	Pheidole sp2	Paniceae s.l sp4	R
CS2	february	morning	Pheidole sp2	Ichnanthus inconstans	R
CS2	february	afternoon	Ectatomma opaciventre	Byrsonima intermedia	R
CS3	february	morning	Pheidole randoszkowiskii	Byrsonima intermedia	FC
CS3	february	morning	Ectatomma brunneum	Byrsonima intermedia	FC
CS3	february	morning	Ectatomma brunneum	Byrsonima intermedia	FC
CS3	february	morning	Ectatomma brunneum	Byrsonima intermedia	FC
CS3	february	afternoon	Pheidole sp2	Psidium sp1	FC
CS3	february	afternoon	Pheidole sp2	Axonopus pressus	R
CS3	february	afternoon	Pogonomyrmex naegelli	Axonopus pressus	R
CS3	february	afternoon	Ectatomma edentatum	Byrsonima intermedia	FC
CS2	march	morning	Pheidole randoszkowiskii	Paniceae s.l sp7	R
CS2	march	afternoon	Ectatomma opaciventre	Smilax brasiliensis	R
CS3	march	morning	Mycetagroicus cerradensis	Urochloa sp1	R
CS3	march	morning	Mycetagroicus cerradensis	Urochloa sp1	R
PS3	may	morning	Pogonomyrmex naegelli	Microstachys serrulata	R
CS = cerrado sensu stricto					R = diaspore removal
PS = Palm swamps					FC = fruit consumption

## Sheet: ant traits
ant species	mandible size (mean)	species degree in R network	species degree in FC network
Atta laevigata	1.328	1.51	0.08
Atta sexdens	0.68	0.25	NA
Dorymyrmex pr pyramicus	0.29	0.51	NA
Ectatomma brunneum	1.03333	0.33	0.25
E. edentatum	0.975	NA	0.08
E. opaciventre	1.1175	2.91	0.41
Gnamptogenys striatula	0.86	1.01	NA
Mycetagroicus cerradensis	0.41	3.01	NA
Mycoceparus goeldii	0.395	NA	0.33
Neoponera apicalis	1.08	0.14	NA
Nylanderia sp1	0.24	0.25	0.33
Nylanderia sp2	0.36	0.21	NA
Pheidole flavens	0.15	NA	0.33
Pheidole randoszkwoskii	0.24	1.01	0.16
Pheidole sp1	0.37	1.07	NA
Pheidole sp2	0.395	3.05	2.01
Pheidole sp3	0.356667	NA	0.33
Pheidole sp4	0.175	NA	0.08
Pheidole sp5	0.4225	NA	0.33
Pheidole sp6	0.25	NA	NA
Pogonomyrmex naegelli	0.56	10.04	NA
Pseudomyrmex termitarius	0.6	0.15	NA
Solenopsis sp1	0.28	1.27	0.91
Solenopsis sp2	0.25	NA	0.33
Trachymyrmex gr. urichi sp. 1	0.36	0.21	NA

## Sheet: diaspore traits
plant species	diaspore size (mean)	species degree in R network	species degree in FC network
Anacardium humile	28.09	NA	2.51
Axonopus pressus	2.15	0.17	NA
Byrsonima intermedia	7.704	1.41	6.12
Chamaecrista sp. 1	5.7	1.43	NA
Echinolaena inflexa	3.70667	1.11	NA
Ichnanthus inconstans	3.1375	0.28	0.5
Melinus minutiflora	2.14	0.33	NA
Miconia albicans	5.08	1.86	3.13
Microstachys serrulata	3.75	2.87	NA
Ouratea hexasperma	11.4103	0.21	1.42
Paniceae s.l sp. 2	3.51	0.16	NA
Paniceae s.l sp. 3	3.49	0.03	NA
Paniceae s.l sp. 4	2.24	0.03	NA
Paniceae s.l sp. 5	4.17	0.21	NA
Paniceae s.l sp. 6	3.11	0.21	NA
Paniceae s.l sp. 7	2.43	0.03	NA
Paniceae s.l sp1	1.746	1.01	NA
Panicum cervicatum	3.69	1.77	NA
Poaceae sp. 1	2.06	0.21	NA
Poaceae sp. 2	2.93	1.03	NA
Psidium sp. 1	18.95	NA	0.51
Seed sp. 1	1.85	1.01	NA
Seed sp. 2	2.9	0.51	NA
Seed sp. 3	5.4	0.03	NA
Seed sp. 4	6.86	0.14	NA
Seed sp. 5	2.37	0.33	NA
Smilax brasiliensis	4.81	0.21	NA
Stylosanthes gracilis	2.28	0.03	NA
Urochloa sp1	4.745	0.41	NA
